# Supplementary material for: A Defective Circulating Mitochondrial Bioenergetics Profile Reflects the Hepatic One and Outlines Genetic MASLD
Source: Antioxidants (Basel). 2025 May 22;14(6):618. doi: 10.3390/antiox14060618 (PMC12189253; doi:10.3390/antiox14060618)
Supplement: Supplementary file 1 [file antioxidants-14-00618-s001.zip]

Archive with 1 entries (1 files):
- antioxidants-3610838-supplementary.pdf
